# Supplementary material for: Disulfiram inhibits bacterial growth by inducing zinc-dependent reactive oxygen species
Source: Front Microbiol. 2025 Jul 17;16:1619416. doi: 10.3389/fmicb.2025.1619416 (PMC12310742; doi:10.3389/fmicb.2025.1619416)
Supplement: Supplementary file 2 [file Table_1.XLSX]

## Sheet: Fig.1b
	Disulfiram			Tetracyclin
1×MIC	103.3	90	93.3	66.7	80	60
0.5×MIC	96.7	103.3	86.6	100	86.7	120

## Sheet: Fig.1c
hours	Control			Disulfiram-16ug/ml			Disulfiram-32ug/ml			Disulfiram-64ug/ml			Disulfiram-128ug/ml
1	0.0914	0.0921	0.0866	0.0886	0.092	0.0888	0.088	0.0981	0.0894	0.1122	0.121	0.1267	0.265	0.2768	0.2815
2	0.1038	0.1041	0.0989	0.0964	0.0989	0.0952	0.0917	0.0968	0.092	0.0919	0.0985	0.0964	0.1226	0.1369	0.1327
3	0.1843	0.1811	0.1787	0.1383	0.1401	0.1314	0.1164	0.1218	0.1123	0.1109	0.1174	0.1205	0.1114	0.1247	0.1173
4	0.3454	0.3423	0.346	0.2063	0.2062	0.1986	0.1783	0.1786	0.1733	0.169	0.1733	0.1775	0.1643	0.1753	0.1677
5	0.4757	0.4719	0.4767	0.2312	0.2244	0.2196	0.2001	0.202	0.198	0.1944	0.2013	0.1995	0.1933	0.2061	0.199
6	0.7154	0.712	0.7245	0.2504	0.2396	0.2353	0.2123	0.2148	0.2098	0.2075	0.2142	0.2127	0.207	0.2193	0.2123
7	0.9482	0.951	0.966	0.2787	0.2641	0.2603	0.2226	0.2269	0.2204	0.2157	0.2216	0.2204	0.2165	0.2289	0.2242
8	1.0838	1.0819	1.1014	0.3332	0.3204	0.3175	0.2334	0.2357	0.2297	0.2235	0.2269	0.2258	0.2262	0.2368	0.2311
9	1.1601	1.1546	1.176	0.4672	0.4246	0.4274	0.246	0.2437	0.2421	0.2273	0.2307	0.2298	0.232	0.2408	0.2356
10	1.2081	1.2046	1.2252	0.7461	0.682	0.6919	0.2867	0.2737	0.2852	0.2353	0.2383	0.2375	0.2366	0.2444	0.2385
11	1.2425	1.232	1.251	0.9228	0.8865	0.8983	0.3582	0.3301	0.3464	0.2421	0.2436	0.2436	0.2374	0.2449	0.2405
12	1.2577	1.2441	1.2737	1.0425	1.0153	1.0308	0.5337	0.4593	0.5191	0.2513	0.2559	0.2544	0.2404	0.2478	0.2422
13	1.2502	1.2369	1.2709	1.1116	1.0897	1.1021	0.763	0.7046	0.7626	0.2837	0.2867	0.2845	0.2414	0.2486	0.2433
14	1.2461	1.2327	1.2685	1.164	1.1486	1.1588	0.908	0.8657	0.9112	0.3639	0.3658	0.3572	0.244	0.2509	0.2454
15	1.2337	1.2188	1.2576	1.1875	1.1783	1.1859	0.9813	0.9627	0.9939	0.508	0.5201	0.5112	0.2492	0.2551	0.2523
16	1.2271	1.2112	1.2488	1.1988	1.1895	1.1933	1.0366	1.0209	1.0529	0.7017	0.7128	0.7092	0.257	0.2611	0.2599
17	1.2166	1.2004	1.2413	1.2023	1.1901	1.1958	1.084	1.0688	1.1001	0.8427	0.8462	0.8543	0.2777	0.2765	0.2804
18	1.2039	1.1842	1.2282	1.1935	1.1828	1.188	1.106	1.1022	1.1199	0.936	0.9348	0.9542	0.3296	0.3094	0.3317
19	1.1895	1.1751	1.2182	1.1832	1.1753	1.1797	1.1099	1.1148	1.1293	0.9965	0.9912	1.0185	0.4843	0.4388	0.523
20	1.1747	1.1589	1.2037	1.1678	1.1594	1.1644	1.1055	1.1096	1.1215	1.0203	1.0182	1.0399	0.5882	0.5448	0.6042
21	1.1644	1.1461	1.1929	1.1608	1.157	1.1771	1.1035	1.1384	1.1503	1.0485	1.0713	1.0977	0.7094	0.6956	0.7597
22	1.1575	1.138	1.1836	1.1482	1.1411	1.1465	1.0914	1.0982	1.1095	1.049	1.0411	1.0688	0.8099	0.7621	0.8231
23	1.1448	1.1264	1.1728	1.1372	1.1296	1.1344	1.0847	1.0926	1.1003	1.0453	1.0361	1.0658	0.8879	0.8462	0.8929

## Sheet: Fig. 1d
TIME	dsf0			dsf64			dsf32
0	0.0991	0.1001	0.1017	0.0998	0.0971	0.1038	0.098	0.0978	0.1005
1	0.1255	0.1263	0.1267	0.1237	0.1201	0.1266	0.1203	0.1186	0.1217
2	0.2314	0.23	0.2219	0.2184	0.2176	0.2257	0.2173	0.2092	0.2145
3	0.4824	0.4806	0.4535	0.4562	0.4718	0.4801	0.4692	0.4533	0.4697
3.5	0.5925	0.5879	0.5516	0.5302	0.6321	0.658	0.6061	0.5786	0.6039
4	0.6027	0.5965	0.5785	0.5356	0.6108	0.5886	0.575	0.5449	0.5855
5	0.7588	0.7582	0.7313	0.5451	0.6203	0.6271	0.6189	0.5894	0.6181
6	0.9074	0.9086	0.8805	0.5463	0.6202	0.6763	0.6469	0.6349	0.6981
7	1.0417	1.009	0.972	0.559	0.592	0.6578	0.717	0.76	0.8242
8	1.1305	1.1264	1.0762	0.5642	0.6126	0.628	0.7281	0.7725	0.8445
9	1.3115	1.2963	1.187	0.608	0.6627	0.6733	0.8065	0.8585	0.9561
10	1.3796	1.3737	1.2556	0.6356	0.6769	0.69	0.858	0.9082	1.019
11	1.3689	1.3527	1.2674	0.7142	0.7445	0.745	1.0547	1.0624	1.23
12	1.3633	1.3549	1.2656	0.7844	0.8127	0.8044	1.1508	1.1605	1.3348
13	1.3465	1.3414	1.2722	0.8572	0.8892	0.8672	1.2369	1.2202	1.2527
14	1.3316	1.3274	1.2713	0.9131	0.9604	0.9364	1.2432	1.1814	1.2561
15	1.3147	1.3098	1.2642	0.9475	1.0058	0.9736	1.2049	1.1894	1.2498

## Sheet: Fid.2a
	256μg/ml	128μg/ml	64μg/ml	32μg/ml	16μg/ml	8μg/ml	4μg/ml	0μg/ml
16μg/ml	0.985388	0.985796	0.990041	0.959102	0.989959	0.980816	0.990531	0.987673
8μg/ml	0.992	0.99298	0.994612	0.993551	0.994449	0.992571	0.995837	0.994857
4μg/ml	0.990694	0.990204	0.993306	0.994449	0.995592	0.995347	0.995429	0.995837
2μg/ml	0.990857	0.987347	0.994449	0.995265	0.996653	0.146449	0.167102	0.039347
1μg/ml	0.991673	0.991755	0.994694	0.995837	0.185796	0.049959	0.003347	0.005224
0.5μg/ml	0.965469	0.987592	0.990857	0.229388	-0.01363	0.008163	0.056816	0.01249
0.25μg/ml	0.98898	0.978939	0.373224	0.148327	-0.08302	0.044816	0.027429	0.005714
0μg/ml	0.738204	0.32498	0.131918	0.020163	0.047592	0.038857	0.011673	0

## Sheet: Fig.2b
	Control			Colistin 0.25ug/ml			Disulfiram-32ug/ml			Colistin 0.25ug/ml+Disulfiram 32ug/ml
1	0.0866	0.0935	0.0926	0.0902	0.0897		0.0901	0.0888	0.0955	0.0906	0.0883	0.0914
2	0.1007	0.1076	0.1051	0.0902	0.0891		0.0932	0.092	0.0989	0.0886	0.0871	0.0897
3	0.1814	0.1883	0.1835	0.09	0.0889		0.1171	0.1143	0.1217	0.0883	0.087	0.0896
4	0.3508	0.3552	0.354	0.0901	0.0888		0.1787	0.1773	0.1844	0.0881	0.0868	0.0891
5	0.4718	0.4705	0.4657	0.0898	0.089		0.1961	0.1948	0.2037	0.088	0.0868	0.0888
6	0.7255	0.7305	0.7204	0.0897	0.0889		0.2084	0.207	0.2179	0.088	0.0867	0.0888
7	0.9658	0.9778	0.9695	0.0899	0.0896		0.2153	0.2125	0.2224	0.0881	0.0867	0.089
8	1.0965	1.1103	1.1002	0.0908	0.0939		0.2258	0.2226	0.2368	0.0882	0.0866	0.0889
9	1.1611	1.1685	1.1623	0.0964	0.1301		0.2437	0.2357	0.2477	0.0879	0.0867	0.0899
10	1.2185	1.2307	1.2125	0.1643	0.2807		0.3025	0.2806	0.297	0.0878	0.0866	0.0888
11	1.2401	1.2451	1.2341	0.3139	0.3524		0.3981	0.3454	0.3542	0.0879	0.0868	0.0899
12	1.2707	1.2673	1.2608	0.4327	0.5012		0.6281	0.5146	0.5279	0.0878	0.0867	0.0893
13	1.2571	1.2554	1.2427	0.6939	0.7428		0.8374	0.7421	0.7495	0.0877	0.0867	0.0895
14	1.2499	1.2493	1.2386	0.9626	0.9508		0.9584	0.8862	0.9001	0.0876	0.0864	0.0891
15	1.2444	1.2384	1.2287	1.0974	1.0624		1.0222	0.9695	0.9859	0.0873	0.0866	0.089
16	1.2353	1.2334	1.2167	1.1833	1.143		1.0826	1.0231	1.0439	0.0872	0.0867	0.0897
17	1.2219	1.2223	1.205	1.2307	1.1874		1.1215	1.069	1.0916	0.0872	0.0865	0.0886
18	1.2113	1.2118	1.191	1.2602	1.2133		1.1198	1.0888	1.117	0.087	0.0865	0.0885
19	1.1935	1.2012	1.1794	1.2972	1.2304		1.122	1.0969	1.1302	0.0873	0.0865	0.0884
20	1.1782	1.1772	1.1603	1.2728	1.2238		1.1096	1.0847	1.1238	0.0871	0.0867	0.0888
21	1.1714	1.176	1.1501	1.3064	1.2565		1.0996	1.0789	1.127	0.136	0.1365	0.0922
22	1.1591	1.1681	1.1437	1.263	1.2112		1.0958	1.0751	1.1233	0.0873	0.0867	0.0888
23	1.1471	1.1533	1.1312	1.2553	1.1993		1.0914	1.0685	1.1174	0.0871	0.0867	0.0885

## Sheet: Fig. 2c
Control	Disulfiram 64ug/ml	Colistin 2ug/ml	Disulfiram + Colistin	Tetracyclin
2.17	1.11	8.65	18.3	0.62
0.49	1.34	9.03	22.2	1.32
0.51	0.64	8.92	21.2	0.97
0.43	0.47	6.64	16.2	0.68

## Sheet: Fig. 2D
Time(h)	Control	Colistin 0.05mg/kg	DSF 64mg/kg	Colistin+DSF
5	1
6	1
8		1
15		1
28				1
72				0
7			1
8			1
7	1
21	1
19				1
72				0
23		1
72				0
21				1
6	1
7	1
5		1
72		0
16				1
72				0
7			1
9			1
6			1
72			0
6		1
8		1

## Sheet: Fig. 3A
Control	Disulfiram 16μg/ml	Disulfiram 32μg/ml	Disulfiram 64μg/ml
100	86.87	1.77	0
100	83.29	37.1	0
100	100	62.1	0

## Sheet: Fig. 3b
Control	Disulfiram 128μg/ml	Meropenem 0.125μg/ml	Ampicillin 4μg/ml	Sulbactam 32μg/ml
2.86822	4.19535	2.72868	4.71628	4.32868
5.03876	1.84186	1.68372	5.24961	7.33953
4.31008	4.22016	2.69457	5.33333	13.1907
2.55814	3.92868	3.05116	6.28527	5.26512
3.02636	3.76744	2.48992	5.48527	3.47597
4.75969	4.87132	2.99845	6.7969	12.9116
3.33023	5.6124	2.92403	6.4093	9.40155
4.34729	4.22016	2.12713	5.13178	6.67287
2.64496	2.92093	1.76124	6.82481	5.32093
3.5876	2.18915	3.90077	6.35349	10.6791
4.68837	4.23256	4.16744	4.23876	8.33178
3.65891	4.99225	3.33954	4.82481	5.52558
3.25892	2.47132	2.04651	8.11473	7.56899
4.65736	4.41861	3.11318	5.55659	7.1969
3.57209	4.66047	3.44186	5.06667	3.16279
3.9907	3.35504	2.49923	10.5861	6.96124
3.28992	2.84341	2.07752	3.90077	6.20465
2.94574	4.42171	3.21861	3.93488	5.27442
3.28992	3.63411	2.73798	5.13178	5.96589
2.42791	2.32558	1.94108	5.81085	7.9907
2.90543	4.72868	1.89147	5.89147	5.70233
2.06512	3.22791	1.46046	9.66512	7.36744
3.97209	2.46822	3.6217	3.78915	9.24341
3.48217	2.87752	2.3876	4.11473	17.2186
3.1938	2.42791	2.60775	5.52868	11.4047
4.17364	4.48062	2.15194	8.16744	9.49457
5.15349	5.88837	2.89612	6.50543	10.2636
5.76744	4.09922	2.48062	7.05426	5.62171
5.2	4.43411	1.83256	6.53643	7.30233
4.85581	3.65891	2.3969	6.22326	5.51938

## Sheet: Fig. 4d
time(h)	control			NAC15mM			NAC10mM			NAC5mM			NAC2.5mM			NAC1.25mM			DSF32ug			DSF32+NAC15			DSF32+NAC10			DSF32+NAC5			DSF32+NAC2.5			DSF32+NAC1.25			DSF32+NAC0.625			DSF64			DSF64+NAC15			DSF64+NAC10			DSF64+NAC5
0	0.0834	0.0864	0.0838	0.0859	0.0842	0.0845	0.0975	0.085	0.0842	0.0809	0.0815	0.0833	0.0866	0.0842	0.0857	0.0853	0.0861	0.0863	0.0966	0.0985	0.097	0.092	0.0922	0.096	0.0927	0.0945	0.0923	0.0954	0.0947	0.0955	0.0947	0.0931	0.0974	0.095	0.0961	0.0943	0.0897	0.0943	0.09	0.1918	0.1917	0.1903	0.1089	0.1137	0.1104	0.107	0.1051	0.1118	0.1273
1	0.0835	0.0861	0.0833	0.0849	0.0837	0.0841	0.0914	0.0844	0.0837	0.082	0.0831	0.0845	0.0865	0.0838	0.0846	0.0858	0.0864	0.087	0.0843	0.0851	0.0864	0.0925	0.0937	0.0966	0.095	0.0955	0.0949	0.1072	0.1071	0.1074	0.1094	0.1077	0.1114	0.11	0.1111	0.1077	0.1017	0.1077	0.1024	0.096	0.0976	0.0972	0.102	0.107	0.1058	0.1055	0.1035	0.106	0.1111
2	0.0852	0.088	0.0853	0.0953	0.0839	0.0842	0.0911	0.0846	0.0839	0.0832	0.0842	0.0854	0.0876	0.0851	0.0854	0.0864	0.087	0.0878	0.0844	0.0849	0.0857	0.0911	0.0919	0.0959	0.0931	0.0936	0.0933	0.1009	0.1012	0.1021	0.1077	0.1063	0.1105	0.1088	0.1126	0.1086	0.1058	0.1116	0.1063	0.0903	0.0916	0.0909	0.0998	0.1017	0.102	0.1023	0.1006	0.1027	0.1046
3	0.098	0.1016	0.0996	0.0855	0.0841	0.0844	0.0924	0.0855	0.085	0.0887	0.0893	0.0907	0.0953	0.0919	0.0931	0.0956	0.0948	0.0957	0.0852	0.0857	0.0866	0.0894	0.0905	0.0933	0.092	0.0928	0.0918	0.1385	0.0999	0.1008	0.1052	0.1037	0.1055	0.1067	0.1104	0.1069	0.1052	0.1102	0.1052	0.0905	0.0915	0.0911	0.0978	0.0998	0.1001	0.1006	0.0991	0.1012	0.1037
4	0.1906	0.196	0.2029	0.0862	0.0841	0.0846	0.0973	0.0892	0.0885	0.1257	0.1231	0.1273	0.1594	0.148	0.1533	0.1655	0.1575	0.1611	0.098	0.0919	0.0926	0.0885	0.0892	0.0922	0.0924	0.0933	0.0922	0.113	0.1004	0.1006	0.1033	0.1016	0.1028	0.1043	0.1082	0.105	0.1034	0.1081	0.1032	0.094	0.0951	0.0939	0.0963	0.0988	0.0985	0.101	0.0997	0.1019	0.1051
5	0.3858	0.3982	0.4252	0.0866	0.0841	0.0849	0.1229	0.1098	0.1069	0.2799	0.3056	0.2838	0.3341	0.3186	0.3232	0.3485	0.3188	0.3212	0.1318	0.1305	0.1298	0.0871	0.0881	0.0914	0.0984	0.1015	0.0993	0.1111	0.1103	0.1134	0.1024	0.101	0.1015	0.103	0.1062	0.1031	0.1021	0.1067	0.1012	0.1143	0.1153	0.1109	0.0948	0.0981	0.098	0.1108	0.1094	0.1104	0.119
6	0.4779	0.4797	0.4969	0.0981	0.0842	0.0856	0.2334	0.1886	0.1911	0.4493	0.4624	0.4867	0.5308	0.5146	0.5145	0.5265	0.5039	0.4996	0.1811	0.1797	0.1799	0.0864	0.0873	0.0912	0.1328	0.1447	0.1373	0.1767	0.1725	0.1852	0.1081	0.1107	0.1065	0.1049	0.1057	0.1028	0.1007	0.1051	0.0999	0.1689	0.1674	0.1604	0.0942	0.1014	0.0994	0.1633	0.1609	0.1552	0.1943
7	0.5431	0.5578	0.5446	0.1025	0.0845	0.088	0.3841	0.3346	0.3315	0.4989	0.4929	0.499	0.5054	0.4955	0.499	0.5105	0.4958	0.4987	0.1936	0.1922	0.1958	0.0862	0.0874	0.092	0.2386	0.2939	0.2768	0.354	0.3426	0.3655	0.1665	0.1844	0.1587	0.1339	0.1153	0.1161	0.1014	0.1044	0.1003	0.1932	0.1924	0.1829	0.0935	0.1176	0.1079	0.2903	0.291	0.2879	0.3571
8	0.7464	0.7651	0.7497	0.1457	0.0844	0.0928	0.4734	0.4404	0.4412	0.5861	0.5522	0.5757	0.6826	0.6693	0.6764	0.7073	0.6996	0.6964	0.2017	0.2004	0.2043	0.0864	0.0878	0.0963	0.3044	0.4162	0.3936	0.5209	0.5188	0.5749	0.3253	0.3634	0.3164	0.2625	0.1909	0.2051	0.1174	0.1072	0.1099	0.2056	0.2012	0.1951	0.0927	0.1764	0.143	0.3489	0.3565	0.3525	0.4463
9	0.8555	0.8805	0.8664	0.2649	0.0849	0.1113	0.5446	0.524	0.5349	0.7691	0.7493	0.762	0.8459	0.8377	0.8307	0.8534	0.8391	0.8427	0.2099	0.2097	0.2116	0.0876	0.0895	0.1136	0.4163	0.5464	0.5057	0.5701	0.5703	0.6359	0.539	0.6031	0.5496	0.4848	0.3747	0.376	0.2155	0.1291	0.1788	0.2135	0.2085	0.2015	0.0933	0.2424	0.2227	0.4586	0.4774	0.4787	0.5487
10	0.9454	0.9726	0.9541	0.3264	0.0851	0.1593	0.5198	0.535	0.561	0.8675	0.8574	0.8679	0.9435	0.9354	0.9233	0.9416	0.9246	0.9288	0.2299	0.2296	0.2324	0.0909	0.0961	0.1666	0.5267	0.6195	0.5787	0.7473	0.7461	0.7736	0.6179	0.6688	0.6386	0.6229	0.6156	0.5379	0.3639	0.2289	0.3198	0.2143	0.212	0.2008	0.0953	0.2662	0.2533	0.5395	0.5582	0.5673	0.7478
11	1.0173	1.0433	1.0259	0.3574	0.0852	0.2565	0.586	0.5439	0.5576	0.9406	0.9284	0.9387	1.0176	1.0087	0.9916	1.005	0.987	0.9936	0.2675	0.2755	0.2814	0.1036	0.1203	0.2197	0.5214	0.6395	0.6124	0.8531	0.8536	0.8872	0.7588	0.7923	0.7468	0.7226	0.681	0.6238	0.5119	0.374	0.4752	0.2259	0.223	0.2113	0.0996	0.305	0.2807	0.597	0.622	0.6364	0.8852
12	1.051	1.103	1.0735	0.3974	0.0852	0.3535	0.726	0.6384	0.638	0.9944	0.9875	1.0001	1.0678	1.0619	1.0499	1.0591	1.037	1.0447	0.3112	0.3177	0.3264	0.1389	0.1763	0.2481	0.5788	0.7331	0.7131	0.9409	0.9412	0.9717	0.8744	0.9024	0.8638	0.8598	0.821	0.781	0.6405	0.4911	0.561	0.2419	0.2402	0.2258	0.1174	0.3522	0.3235	0.7193	0.7336	0.7563	0.9947
13	1.098	1.1196	1.1148	0.4316	0.0861	0.4026	0.8466	0.77	0.7715	1.0322	1.0355	1.0481	1.1222	1.1113	1.1015	1.1106	1.0886	1.0895	0.3577	0.3677	0.3821	0.1942	0.257	0.2998	0.6732	0.8329	0.8148	1.0165	1.014	1.0419	0.9706	0.9973	0.955	0.9589	0.9414	0.8862	0.7939	0.6049	0.7362	0.2793	0.2882	0.2713	0.1591	0.4077	0.3746	0.8041	0.834	0.8636	1.0507
14	1.0625	1.1167	1.0896	0.4887	0.0875	0.4384	0.9126	0.8493	0.8434	1.0665	1.0788	1.0968	1.1539	1.1572	1.1298	1.1193	1.0861	1.096	0.442	0.449	0.47	0.255	0.3431	0.3685	0.7865	0.9229	0.8968	1.0573	1.0579	1.0913	1.049	1.065	1.0309	1.0359	1.0222	0.9744	0.9211	0.767	0.8709	0.3169	0.3235	0.3169	0.2145	0.4816	0.4476	0.9056	0.9157	0.9525	1.0836
15	1.0457	1.1081	1.0739	0.5168	0.0926	0.484	0.9601	0.9007	0.8918	1.056	1.0697	1.0906	1.1376	1.1463	1.1318	1.1146	1.0987	1.095	0.5533	0.5722	0.6069	0.3399	0.4427	0.4882	0.8798	0.9687	0.9342	1.092	1.0929	1.1316	1.097	1.1144	1.0853	1.0908	1.0871	1.0398	1.0137	0.8932	0.9779	0.362	0.3756	0.3528	0.2708	0.5011	0.5351	0.9847	0.9843	1.0156	1.0977
16	1.0355	1.1009	1.064	0.456	0.1098	0.5257	1.0089	0.9654	0.9443	1.0507	1.0624	1.0799	1.1312	1.1421	1.1234	1.1075	1.0944	1.0846	0.6913	0.7069	0.7437	0.4174	0.5325	0.4914	0.9439	1.0079	0.9665	1.0933	1.0919	1.1446	1.1535	1.161	1.1375	1.1447	1.1317	1.0887	1.0724	0.9914	1.0575	0.4449	0.4717	0.4556	0.3429	0.4857	0.4882	1.0395	1.0356	1.0581	1.1185
17	1.0193	1.0853	1.0515	0.5912	0.1887	0.5329	1.0465	1.0096	0.9974	1.0354	1.0476	1.066	1.1118	1.1311	1.1141	1.0988	1.0913	1.0776	0.8082	0.8269	0.8553	0.4058	0.5023	0.4851	0.9868	1.0188	0.9925	1.0794	1.0754	1.1096	1.1278	1.1459	1.14	1.1659	1.1805	1.1309	1.1195	1.0579	1.1125	0.5676	0.5961	0.5862	0.4252	0.6342	0.5212	1.0709	1.0686	1.0916	1.1104
18	1.0071	1.0733	1.0317	0.7557	0.2719	0.455	1.0777	1.0424	1.0244	1.0233	1.0346	1.0534	1.0978	1.1071	1.1049	1.0911	1.0889	1.0706	0.9028	0.9111	0.9444	0.5049	0.512	0.649	1.0162	1.0305	1.0189	1.0664	1.0609	1.0943	1.1105	1.1272	1.1127	1.14	1.1619	1.1105	1.149	1.1143	1.1615	0.6952	0.7217	0.7121	0.4157	0.779	0.6857	1.1017	1.0954	1.1199	1.0983
19	1.0018	1.0679	1.0117	0.863	0.3878	0.5501	1.0895	1.0527	1.0409	1.0194	1.0304	1.0465	1.0885	1.0959	1.0956	1.0829	1.0869	1.0655	0.9847	0.9908	1.0028	0.7024	0.653	0.8085	1.0323	1.0326	1.0312	1.0612	1.053	1.0857	1.0991	1.1177	1.0998	1.1318	1.149	1.1001	1.1397	1.1152	1.1553	0.8132	0.8298	0.8247	0.4449	0.8929	0.8183	1.1156	1.1075	1.1377	1.0933
20	0.9736	1.0446	0.9824	0.9194	0.57	0.7071	1.1058	1.078	1.0635	1.008	1.0376	1.0326	1.0782	1.1005	1.1123	1.1029	1.1161	1.0945	0.9315	0.9272	0.9609	0.8164	0.8068	0.9142	1.074	1.0698	1.0677	1.0209	1.0277	1.0737	1.1016	1.1244	1.1209	1.1605	1.175	1.1275	1.1329	1.1411	1.1729	0.8765	0.8822	0.8929	0.6421	0.9834	0.9349	1.1539	1.1428	1.1738	1.1179
21	0.9565	1.0328	0.9527	0.9901	0.7736	0.8088	1.0819	1.053	1.0427	0.9856	1.0195	1.0181	1.0632	1.0653	1.0761	1.0639	1.0809	1.0606	0.9348	0.93	0.9594	0.8891	0.8751	0.9619	1.0287	1.021	1.0268	0.9939	1.0128	1.062	1.0737	1.0848	1.077	1.113	1.1287	1.0818	1.1237	1.1118	1.1381	0.9498	0.9476	0.9713	0.7814	1.0202	0.9773	1.1157	1.1041	1.1364	1.0802
22	0.9437	1.0142	0.9224	1.0368	0.9252	0.893	1.0741	1.0496	1.034	0.969	1.0023	1.0035	1.0503	1.0524	1.0665	1.058	1.0799	1.0615	0.9233	0.9191	0.9427	0.9555	0.9496	1.0115	1.0178	1.0048	1.0155	0.9709	0.9909	1.0499	1.0607	1.0728	1.0661	1.1053	1.1176	1.0739	1.1134	1.104	1.1291	0.9811	0.923	0.9964	0.886	1.0593	1.0236	1.1105	1.0983	1.131	1.0698
23	0.9354	1.0036	0.903	1.0666	0.9943	0.9632	1.0651	1.0457	1.0287	0.9593	0.9944	0.9963	1.041	1.0453	1.0613	1.0523	1.0786	1.0622	0.923	0.917	0.9373	0.9899	0.9852	1.0406	1.0087	0.9937	1.0075	0.9621	0.9793	1.0441	1.0541	1.0673	1.0586	1.0982	1.109	1.0673	1.1036	1.0939	1.1191	0.9635	0.935	1.0092	0.9594	1.0878	1.0568	1.1061	1.0934	1.1265	1.0652
24	0.9242	0.9882	0.8825	1.0846	1.0474	1.0053	1.0561	1.0424	1.0197	0.9418	0.978	0.9826	1.0283	1.0346	1.0536	1.0458	1.0757	1.0605	0.9105	0.9064	0.9251	1.0189	1.0148	1.0616	1.0014	0.9837	1.0031	0.9432	0.9608	1.0311	1.0476	1.0607	1.0528	1.0908	1.0993	1.0652	1.0916	1.084	1.1095	0.9597	0.9338	0.9998	0.9999	1.0985	1.0778	1.0976	1.0854	1.1215	1.0526
[truncated: 11 more columns]

[truncated: 13 more sheets: Fig. 4e, Fig. 5a, Fig. 5b, Fig. 5c, Fig. 5d, Fig.5e, Fig. 5f, Fig. S1, Fig. S2a, Fig. S2b, Fig. S3a, Fig. S3b, gene fkpm]
